# Supplementary material for: Contamination Characterization, Toxicological Properties, and Health Risk Assessment of Bisphenols in Multiple Media: Current Research Status and Future Perspectives
Source: Toxics. 2025 Jan 29;13(2):109. doi: 10.3390/toxics13020109 (PMC11860711; doi:10.3390/toxics13020109)
Supplement: Supplementary file 1 [file toxics-13-00109-s001.zip]

Archive with 1 entries (1 files):
- toxics-3404053-supplementary.pdf
